# Supplementary material for: Bi2Se3/n-Si Schottky Junctions for Near-Infrared Photodetectors
Source: Nanomaterials (Basel). 2026 Jan 2;16(1):67. doi: 10.3390/nano16010067 (PMC12787348; doi:10.3390/nano16010067)
Supplement: Supplementary file 1 [file nanomaterials-16-00067-s001.zip]

Archive with 1 entries (1 files):
- nanomaterials-4067921-supplementary.pdf
